# Supplementary material for: Severity in Plasmodium vivax malaria claiming global vigilance and exploration – a tertiary care centre-based cohort study
Source: Malar J. 2014 Aug 8;13:304. doi: 10.1186/1475-2875-13-304 (PMC4248447; doi:10.1186/1475-2875-13-304)
Supplement: Supplementary file 1 — Additional file 1: Clinico-demographic and laboratory profile of malaria patients by malaria species. (XLSX 15 KB) [file 12936_2014_3343_MOESM1_ESM.xlsx]

## Sheet: Addl_1
Additional file 1. Clinico-demographic and laboratory profile of malaria patients by malaria species
Malaria species	Plasmodium vivax (N = 585)		P - value*	Plasmodium falciparum (N = 317)		P - value*	P - value#
Characteristics	Complicated 99 (16.90%) N (%)	Uncomplicated 486 (83.10%) N (%)	<0.001	Complicated 115 (36.30%) N (%)	Uncomplicated 202 (63.70%) N (%)	<0.001	<0.001
Demographic
Gender, male	72 (72.7)	411 (84.6)	0.01	92 (80.0)	166 (82.2)	0.76	0.26
Age, years (median, IQR)	40 (26 , 50)	26.5 (21, 42)	<0.001	36 (26, 48)	34.5 (23, 45)	0.11	0.6
Past history of malaria	12 (12.1)	72 (14.8)	0.53	11 (9.6)	23 (11.4)	0.71	0.66
History of fever	98 (99.0)	481 (99.0)	1	109 (94.8)	201 (99.5)	0.03	0.22
Duration of Fever, days	5 (4, 9)	4 (3,7)	<0.001	7 (4.3, 10)	6 (3.3, 8)	0.073	0.74
Headache	37 (37.4)	251 (51.6)	0.01	42 (36.5)	101 (50.0)	0.03	1
Cough	21 (21.2)	96 (19.7)	0.78	25 (21.7)	29 (14.4)	0.12	1
Vomiting	32 (32.3)	137 (28.2)	0.47	56 (47.8)	87 (43.1)	0.41	0.03
Diarrhoea	6 (6.1)	21 (4.3)	0.43	17 (14.8)	7 (3.5)	<0.001	0.047
Pallor	21 (21.2)	58 (11.9)	0.02	55 (47.8)	35 (17.3)	<0.001	<0.001
Icterus	30 (30.3)	72 (14.8)	<0.001	74 (64.3)	68 (33.7)	<0.001	<0.001
Splenomegaly	31 (31.3)	173 (35.6)	0.49	59 (51.3)	82 (40.6)	0.03	0.002
Hepatomegaly	32 (32.3)	103 (21.2)	0.02	63 (54.8)	82 (40.6)	0.01	0.001
Pulse rate (/min)	92.1±15.7	88.8±13.5	0.06	90±18.7	88.3±14.2	0.36	0.35
Respiratory rate (/min)	23.8±7	21.3±4.1	0.001	25.4±11.3	21.3±4.3	<0.001	0.32
Systolic blood pressure (mmHg)	114.2±17.1	118.1±13	0.04	116.2±18.4	116.7±12.2	0.71	0.43
Diastolic blood pressure (mmHg)	73.5±14.4	76±8.4	0.09	74±11.8	75.1±8.5	0.33	0.75
Axillary temperature (0F)a	99.1±10.2	100.6±1.8	0.002	99.3±7.5	100.3±1.6	0.06	0.9
Defervescence time (hours)	28 (13, 50)	30 (16, 46)	0.93	40 (24, 80)	30 (12, 48)	0.03	0.96
Parasite index (%)	0.5 (0.1, 1.6)	0.3 (0.15, 0.60)	0.45	0.8 (0.2, 2.0)	0.4 (0.2, 1.0)	0.014	0.004
Hemoglobin (gm/dL)	11.9±2.7	13.3±2.1	<0.001	10.2±3.2	12.3±2.4	<0.001	<0.001
Leucocytes (/mm3)	6000 (4700, 8200)	5100 (4200, 6500)	<0.001	7100 (5300, 9825)	5200 (4300, 6800)	<0.001	0.006
Leucocytosis ≥ 11000/mm3	8 (8.1%)	9 (1.8%)	0.003	25 (21.5)	6 (2.9%)	<0.001	0.006
Leucopenia ≤ 4000/mm3	15 (15.2%)	98 (20.2%)	0.32	10 (8.62%)	42 (20.8%)	0.01	0.12
Platelet (/mm3)	62500 (23750, 116250)	87000 (58000, 125000)	0.002	50000 (27000, 106000)	81000 (40500, 122000)	0.002	0.74
Platelet ≤ 40000/mm3	33 (33.3)	69 (14.2%)	<0.001	47 (40.5%)	48 (23.8%)	0.002	0.49
Erythrocyte sedimentation rate (/1st hour)	39 (17, 62)	21 (12, 41)	<0.001	68 (30, 105)	30.5 (17, 59.5)	<0.001	0.001
Random glucose (mg/dL)	139.1±57.1 / 115 (99, 139)	127.4±55	0.08	112 (86.5, 144.5)	112 (96, 130)	0.62	0.28
Total bilirubin (mg/dL)	2.1 (1.1, 4.0)	1.4 (0.9, 2.1)	<0.001	5.5 (2.2, 14.4)	1.7 (1.0, 3.4)	<0.001	<0.001
Direct bilirubin (mg/dL)	0.9 (0.4, 2.5)	0.5 (0.3, 0.7)	<0.001	3.9 (1.0, 11.5)	0.6 (0.4, 1.5)	<0.001	<0.001
Aspartate aminotransferase (IU/L)	43 (30, 72)	35 (26, 50)	<0.001	80 (47, 135)	43.5 (29, 70.8)	<0.001	<0.001
Alanine aminotransferase (IU/L)	40 (25, 63)	33 (23, 54.3)	0.11	47.5 (32, 78)	44 (29, 65)	0.1	0.04
Alkaline phosphatase (U/L)	108.5 (79.5, 166.3)	81 (64, 105)	<0.001	115.5 (84.3, 176)	94.5 (71.8, 128.3)	0.001	0.84
Serum sodium (mmol/L)	135±5.1	134±7.1	0.28	131.9±6.4	133.1±7.0	0.15	<0.001
Serum potassium (mmol/L)	4±0.8	3.9±1.6	0.673	4.3 (3.87, 5.1) 4.3±2.3	4.0 (3.6, 4.4)	0.4	<0.001
Blood urea (mg/dL)	37 (26, 52.5)	28 (22, 36)	<0.001	69 (39, 155.5)	30.5 (25, 47.8)	<0.001	<0.001
Serum creatinine (mg/dL)	1.2 (0.9, 1.6)	1.1 (1.0, 1.3)	0.07	1.7 (1.2, 4.5)	1.2 (1.0, 1.4)	<0.001	<0.001
Proteinuria by dipstick test, ≥ 1+ (30mg/dL)	39 (39.4)	123 (25.3)	0.58	57 (49.1)	77 (38.1)	0.26	0.03
Hematuria ≥ 0 - 5 RBCs/hpf	30 (30.3)	7 (1.4)	<0.001	24 (20.7)	7 (3.5)	<0.001	0.18
Hemoglobinuria (dipstick test)	26 (26.3)	0	<0.001	17 (14.7)	0	<0.001	0.03
*P - value for comparison between complicated and uncomplicated cohorts.
#P - value for comparison of complicated cohorts of P.vivax and P.falciparum.
aTo convert temperature to 0C=[0F-32]*5/9.
Abbreviations: N - number, IQR - Interquartile range, RBC - Red blood cell, hpf - high power field.
