# Supplementary material for: Severity in Plasmodium vivax malaria claiming global vigilance and exploration – a tertiary care centre-based cohort study
Source: Malar J. 2014 Aug 8;13:304. doi: 10.1186/1475-2875-13-304 (PMC4248447; doi:10.1186/1475-2875-13-304)
Supplement: Supplementary file 2 — Additional file 2: Spectrum of complications with outcome by malaria species. (XLSX 13 KB) [file 12936_2014_3343_MOESM2_ESM.xlsx]

## Sheet: Addl_2
Additional file 2. Spectrum of complications with outcome by malaria species
	Plasmodium vivax (N = 585)		Plasmodium falciparum (N = 317)		Mixed infection (N = 20)
Complications	Total	Mortality	Total	Mortality	Total	Mortality
AKI alone	3	0	8	1	0	0
CM alone	1	0	1	0	1	0
SA alone	5	0	5	0	1	0
SB alone	27	0	8	0	0	0
PE/ARDS alone	21	0	9	0	0	0
RD alone	10	0	4	0	2	0
Hburia alone	0	0	2	0	1	0
Shock alone	2	0	1	0	0	0
HPI alone	0	0	4	0	0	0
LD alone	8	0	10	0	0	0
MA alone	0	0	1	0	0	0
AKI + LD	1	0	3	0	1	1
CM + RD	1	0	0	0	0	0
RD + Shock	0	0	2	0	0	0
SB + Shock	0	0	1	0	0	0
SB + PE/ARDS	0	0	2	0	0	0
SB + CM	1	0	0	0	0	0
SA + CM	0	0	1	0	0	0
SA + Shock	0	0	1	0	0	0
PE/ARDS + LD	1	0	1	0	0	0
PE/ARDS + CM	0	0	2	0	0	0
PE/ARDS + Shock	0	0	1	0	0	0
RD + AKI	0	0	1	0	0	0
AKI + SA	0	0	3	0	0	0
AKI + SB	0	0	1	0	0	0
RD + SA	0	0	1	0	0	0
RD + SB	0	0	0	0	2	0
SA + Hburia + AKI	0	0	1	0	0	0
Hburia + CM	0	0	2	0	0	0
Hburia + PE/ARDS	4	0	0	0	0	0
Hburia + SB	1	0	0	0	0	0
Hburia + HPI	0	0	1	0	0	0
LD + RD	0	0	1	0	0	0
PE/ARDS + RD	5	2	0	0	0	0
LD + SA	0	0	3	0	0	0
SA + SB	1	0	0	0	0	0
SA + SB + LD	0	0	1	0	0	0
SA + PE/ARDS	0	0	1	0	0	0
SA + SB + CM	0	0	1	0	0	0
LD + SB	1	0	0	0	0	0
LD + Hburia	0	0	1	0	0	0
RD + Hburia	1	0	0	0	0	0
LD + HPI	0	0	1	0	0	0
Hburia + CM + MA	0	0	1	0	0	0
AKI + PE/ARDS	1	0	1	0	0	0
AKI + LD + SB	0	0	2	0	0	0
AKI + SB + HPI	0	0	1	0	0	0
AKI + CM + LD	0	0	1	0	0	0
AKI + PE/ARDS + MA	0	0	1	0	0	0
AKI + SB + CM	0	0	2	0	0	0
SB + CM + MA	1	0	0	0	0	0
SB + PE/ARDS + MA	1	0	0	0	0	0
RD + SB + PE/ARDS	1	0	0	0	0	0
AKI + SA + LD	0	0	1	0	0	0
AKI + SB + Shock	0	0	0	0	1	0
RD + SA + MA	0	0	0	0	1	0
RD + Hburia + PE/ARDS	0	0	1	0	0	0
AKI + Hburia + CM	0	0	1	0	0	0
AKI + Hburia + SB	0	0	1	0	0	0
AKI + SB + PE/ARDS	0	0	1	0	0	0
AKI + SB + Shock + MA	1	0	0	0	0	0
AKI + SB + CM + MA	0	0	1	0	0	0
AKI + SA + PE/ARDS + LD	0	0	1	0	0	0
Hburia + SA + PE/ARDS + CM	0	0	1	0	0	0
RD + SB + PE/ARDS + CM	0	0	1	0	0	0
RD + SB + PE/ARDS + MA	0	0	1	0	0	0
RD + Hburia + PE/ARDS + LD	0	0	1	0	0	0
LD + AKI + RD + SB + PE/ARDS	0	0	1	1	0	0
LD + Hburia + SA + SB + PE/ARDS + CM + HpoGly	0	0	1	1	0	0
AKI + SB + PE/ARDS + CM + MA + LD	0	0	1	1	0	0
CM + PE/ARDS + SA + HPI + HpoGly	0	0	1	1	0	0
LD + RD + AKI + PE/ARDS + SA + SB	0	0	0	0	1	1
AKI + SA + Hburia + SB + CM + MA	0	0	1	1	0	0
AKI + Hburia + SB + MA + LD	0	0	0	0	1	0
AKI + Hburia + SB + LD + CM	0	0	1	0	0	0
LD + AKI + HPI + SB + Hburia	0	0	1	0	0	0
RD + AKI + SA + MA + LD	0	0	1	1	0	0
AKI + HPI + Shock + SB + RD	0	0	1	0	0	0
Total	99	2	115	7	12	2
Abbreviations: AKI - Acute kidney injury, CM - Cerebral malaria, SA - Severe anaemia, SB - Spontaneous bleeding, PE/ARDS - Pulmonary edema/Acute respiratory distress syndrome, RD - Respiratory distress, HPI - Hyperparasitaemia, MA - Metabolic acidosis
