# Supplementary material for: Severity in Plasmodium vivax malaria claiming global vigilance and exploration – a tertiary care centre-based cohort study
Source: Malar J. 2014 Aug 8;13:304. doi: 10.1186/1475-2875-13-304 (PMC4248447; doi:10.1186/1475-2875-13-304)
Supplement: Supplementary file 3 — Additional file 3: Comparison of present study with other reports describing complicated malaria in adults. (XLSX 17 KB) [file 12936_2014_3343_MOESM3_ESM.xlsx]

## Sheet: Addl_3
Additional file 3. Comparison of present study with other reports describing complicated malaria in adults
Parameters	Present study			Tjitra E et al. 2008 PLoS Med			Singh SP et al. 2014 Int J Res Med Sci		Nadkar MY et al. 2012 J Assoc Physicians India		Mohapatra MK et al. 2012 J Assoc Physicians India		Abdallah TM et al. 2013 Malaria J		Zubairi ABS et al. 2013 Emerg Infect Dis			Bansal N et al. 2014 Ind J Sci Res and Tech		Limaye CS et al. 2012 J Assoc Physicians India
WHO Severity Criteria	World Health Organization. A practical handbook - Management of severe malaria. 3 ed: World Health Organization 2012.			World Health Organization (WHO) (2000) Severe falciparum malaria. World Health Organization, Communicable Diseases Cluster. Trans R Soc Trop Med Hyg 94 Suppl 1: S1–S90.			WHO 2000		WHO 1990		WHO 2000		WHO 2000		World Health Organization. Guidelines for the treatment of malaria, 2nd ed. Geneva: The Organization; 2010.			WHO 1990 and 2000		WHO 2000
Study period	2007 - 2011			2004 - 2007			2012 - 2013		2010 - 2011		2007 - 2009		2011 - 2012		2009 - 2011			2010 - 2013		2009
Place of study	India			Indonesia			India		India		India		Eastern Sudan		Pakistan			India		India
Study design	Retrospective cohort			Prospective cohort			Prospective cohort		Prospective cohort		Prospective cohort		Prospective cohort		Retrospective cross - sectional			Prospective cohort		Retrospective cohort
Study setting	A tertiary care academic hospital			A hospital			A tertiary care referral hospital		A tertiary care hospital		A hospital		A hospital		A hospital			A tertiary care hospital		A tertiary care hospital
Parasitaemia confirmation	QBC and Peripheral smear			Peripheral smear			Peripheral smear or QBC		Peripheral smear or QBC		Peripheral smear and rapid diagnostic test		Peripheral smear		Peripheral smear and RDT in all; PCR with 45 patients for with smear and RDT results were discordant			Peripheral smear and OPTIMAL antigen test		Peripheral smear or LDH spot test
PCR confirmation	No			No			No		No		No		No		Yes			No		No
Species studied	P. vivax	P. falciparum	Mixed infection	P. vivax	P. falciparum	Mixed infection	P. vivax	P. falciparum	P. vivax	P. falciparum	P. falciparum	Mixed infection	P. vivax	P. falciparum	P. vivax	P. falciparum	Mixed infection	P. vivax	P. falciparum	P. vivax	P. falciparum	Mixed infection
Sample size	585	317	20	1337	4537	613	90	49	488	223	770	118	26	113	296	47	13	343	157	338	206	136
Complicated malaria N (%)	99 (16.9)	115 (36.3)	12 (60.0)	168 (12.6)	714 (15.7)	142 (23.2)	40 (44.4)	26 (53.1)	488	223	440 (57.1)	21 (17.8)	26	113	111 (37.5)	24 (51.1)	4 (30.8)	343	157	50 (14.8)	64 (31.1)	48 (35.3)
Severity determinants
Cerebral malaria	4 (4.0)	20 (17.4)	1 (8.3)	21 (12.5)	168 (23.5)	38 (26.8)	17 (42.5)	11 (42.3)	40 (8.19)	32 (14.35)	378 (85.9)	11 (52.4)	4 (15.4)	37 (32.7)	6 (5.4)	5 (20.8)	Not studied	22 (6.4)	50 (31.8)	12 (24)	28 (43.8)	22 (45.8)
Spontaneous bleeding	35 (35.4)	31 (27.0)	5 (41.7)	Not studied			Not considered		Not studied		Not studied		2 (7.7)	4 (3.5)	16 (14.4)	1 (4.2)	Not studied	Not mentioned	Not mentioned	30 (60)	Not mentioned	Not mentioned
Pulmonary edema/ARDS	34 (34.3)	29 (25.2)	1 (8.3)	Not studied			2 (5)	2 (7.7)	8 (1.63)	5 (2.24)	Not studied		0	0	23 (20.7)	6 (25)	Not studied	5 (1.5)	4 (2.5)	10 (20)	16 (25)	12 (25)
Shock	3 (3.0)	7 (6.1)	1 (8.3)	Not studied			7 (17.5)	5 (19.2)	Not studied		Not studied		4 (15.4)	34 (30.1)	5 (4.5)	4 (16.7)	Not studied	Not mentioned	Not mentioned	18 (36)	10 (15.6)	8 (16.7)
Liver dysfunction/Jaundice	11 (11.1)	33 (28.7)	3 (25.0)	Not studied			Not considered		95 (19.46)	86 (36.32)	230 (52.3)	5 (23.8)	3 (11.5)	11 (9.7)	28 (25.2)	12 (50)	Not studied	68 (19.8)	56 (35.7)	18 (36)	46 (71.9)	Not clear
Severe anaemia	6 (6.1)	25 (21.7)	2 (16.7)	137 (81.5)	466 (65.3)	99 (69.7)	6 (15)	4 (15.4)	Not studied		104 (23.6)	12 (57.1)	3 (11.5)	7 (6.2)	15 (13.5)	10 (41.7)	Not studied	Not mentioned	Not mentioned	10 (20)	26 (40.6)	16 (33.3)
Hemoglobinuria	6 (6.1)	17(14.9)	2 (16.7)	Not studied			Not considered		Not studied		Not studied		Not studied		62 (55.9)	15 (62.5)	Not studied	Not mentioned	Not mentioned	Not mentioned
Renal failure	6 (6.1)	38 (33.0)	4 (33.3)	Not studied			5 (12.5)	3 (11.5)	156 (31.96)	123 (55.15)	160 (36.4)	2 (9.5)	0	1 (1)	10 (9)	2 (8.3)	Not studied	40 (11.6)	78 (49.7)	12 (24)	40 (62.5)	18 (37.5)
Respiratory distress	18 (18.2)	16 (13.9)	6 (50.0)	16 (9.5)	192 (26.9)	23 (16.2)	Not considered		Not studied		Not studied		Not studied		Not mentioned	Not mentioned	Not studied	Not mentioned	Not mentioned	Not mentioned
Metabolic acidosis	3 (3.0)	8 (7.0)	2 (16.7)	Not studied			Not studied		Not studied		Not studied		Not studied		17 (15.3)	5 (20.8)	Not studied	Not mentioned	Not mentioned	Not mentioned
Hyperparasitaemia	0	10 (8.7)	0	Not studied			Not studied		Not studied		Not studied		1 (3.8)	13 (11.5)	Not mentioned	Not mentioned	Not studied	Not mentioned	Not mentioned	Not mentioned
Hypoglycaemia	0	2 (1.7)	0	Not studied			3 (7.5)	1 (3.8)	Not studied		Not studied		2 (7.7)	13 (11.5)	3 (2.7)	1 (4.2)	Not studied	Not mentioned	Not mentioned	Not mentioned
Cerebral malaria alone	1 (1.0)	1 (0.9)	1 (8.3)	18 (10.7)	112 (15.7)	29 (20.4)	Not described		Not studied		138 (31.3)	4 (19.1)	Not studied		Not Studied			Not studied		Not Studied
Severe anaemia alone	5 (5.1)	5 (4.3)	1 (8.3)	134 (79.8)	410 (57.4)	90 (63.4)	Not described		Not studied		30 (6.8)	8 (38.1)	Not studied		Not Studied			Not studied		Not Studied
Respiratory distress alone	10 (10.1)	4 (3.5)	2 (16.7)	3 (1.8)	136 (19.0)	14 (9.9)	Not described		Not studied		Not studied		Not studied		Not Studied			Not studied		Not Studied
Jaundice alone	8 (8.1)	10 (8.7)	0	Not studied			Not described		Not studied		32 (7.3)	2 (9.5)	Not studied		Not Studied			Not studied		Not Studied
Renal failure alone	3 (3)	8 (6.9)	0	Not studied			Not described		Not studied		Not studied		Not studied		Not Studied			Not studied		Not Studied
Hypoglycaemia alone	0	0	0	Not studied			Not described		Not studied		Not studied		Not studied		Not Studied			Not studied		Not Studied
Pulmonary edema/ARDS alone	21 (21.2)	9 (7.8)	0	Not studied			Not described		Not studied		Not studied		Not studied		Not Studied			Not studied		Not Studied
Supportive requirements
Blood transfusion	21 (21.2)	57 (49.6)	5 (41.7)	Not studied			Not studied		Not studied		Not studied		Not studied		Not Studied			Not studied		8 (16)	24 (37.5)	16 (33.3)
Dialysis	2 (2.0)	18 (15.7)	3 (25.0)	Not studied			Not studied		45 (9.22)	Not mentioned	Not studied		Not studied		Not Studied			36/118 (30.5%)		4 (8)	26 (40.6)	14 (29.2)
Intensive care	21 (21.2)	41 (35.7)	6 (50.0)	Not studied			Not studied		Not studied		Not studied		Not studied		Not Studied			Not studied		Not mentioned
Mortality with severity	2 (2.0)	7 (6.1)	2 (16.7)	Studied but, Not clear about adults	Studied but, Not clear about adults	Studied but, Not clear about adults	9 (22.5)	7 (26.9)	44 (9.01)	80 (16.14)	70 (15.9)	1 (4.8)	0	3 (2.7)	1 % of total P. vivax	2.1 % of total P. falciparum	Not mentioned	24 (7)	24 (15.3)	6 (12)	20 (31.3)	14 (29.2)
